# Supplementary material for: Structure and efflux mechanism of the yeast pleiotropic drug resistance transporter Pdr5
Source: Nat Commun. 2021 Sep 6;12:5254. doi: 10.1038/s41467-021-25574-8 (PMC8421411; doi:10.1038/s41467-021-25574-8)
Supplement: Supplementary file 7 — Source data [file 41467_2021_25574_MOESM7_ESM.xlsx]

## Sheet: Supplementary Figure 1b
Supplementary Figure 1b

## Sheet: Supplementary Figure 1c
Supplementary Figure 1c

## Sheet: Supplementary Figure 2c
Supplementary Figure 2c

## Sheet: Supplementary Figure 8a
Supplementary Figure 8a
